# Supplementary material for: Finite Element Models of Gold Nanoparticles and Their Suspensions for Photothermal Effect Calculation
Source: Bioengineering (Basel). 2023 Feb 9;10(2):232. doi: 10.3390/bioengineering10020232 (PMC9952663; doi:10.3390/bioengineering10020232)
Supplement: Supplementary file 1 [file bioengineering-10-00232-s001.zip]

Archive with 1 entries (1 files):
- bioengineering-2101479-supplementary.pdf
